# Supplementary material for: A ROR1 Small Molecule Inhibitor (KAN0441571C) Induced Significant Apoptosis of Mantle Cell Lymphoma (MCL) Cells
Source: Pharmaceutics. 2022 Oct 20;14(10):2238. doi: 10.3390/pharmaceutics14102238 (PMC9607197; doi:10.3390/pharmaceutics14102238)
Supplement: Supplementary file 1 [file pharmaceutics-14-02238-s001.zip]

Archive with 1 entries (1 files):
- pharmaceutics-1903254-supplementary.pdf
